# Supplementary material for: Rapid and Highly Sensitive Detection of Leishmania by Combining Recombinase Polymerase Amplification and Solution-Processed Oxide Thin-Film Transistor Technology
Source: Biosensors (Basel). 2023 Jul 28;13(8):765. doi: 10.3390/bios13080765 (PMC10452724; doi:10.3390/bios13080765)
Supplement: Supplementary file 1 [file biosensors-13-00765-s001.zip]

Archive with 1 entries (1 files):
- biosensors-2475819-supplementary.pdf
